# Supplementary material for: Phase diagrams of bone remodeling using a 3D stochastic cellular automaton
Source: PLoS One. 2024 Jun 11;19(6):e0304694. doi: 10.1371/journal.pone.0304694 (PMC11166309; doi:10.1371/journal.pone.0304694)
Supplement: S1 Table — (XLSX) [file pone.0304694.s008.xlsx]

## Sheet: Sheet1
g_VR	g_QF	number of parameter combinations	number of simulation runs	number of runs with Formation left	% of runs with Formation left	excluded parameter combinations for evaluation	% of excluded parameter combinations for evaluation	median before exclusion	median after exclusion
0.3	0.8	19470	389400	460	0.0011813	460	0.0236261	3	3
0.5	0.5	12584	251680	137	0.000544342	114	0.00905912	4.5	4.5
0.8	0.3	8585	171700	127	0.000739662	127	0.0147932	5	5
